# Supplementary material for: ESR1 Methylation Measured in Cell-Free DNA to Evaluate Endocrine Resistance in Metastatic Breast Cancer Patients
Source: Int J Mol Sci. 2022 May 18;23(10):5631. doi: 10.3390/ijms23105631 (PMC9142900; doi:10.3390/ijms23105631)
Supplement: Supplementary file 1 [file ijms-23-05631-s001.zip]

Archive with 1 entries (1 files):
- ijms-1688245-supplementary.pdf
